# Supplementary material for: Stage at diagnosis and early mortality from cancer in England
Source: Br J Cancer. 2015 Mar 3;112(Suppl 1):S108–15. doi: 10.1038/bjc.2015.49 (PMC4385983; doi:10.1038/bjc.2015.49)
Supplement: Supplementary Table 5 [file bjc201549x1.xls]

## Sheet: Table 5
	Stage	SCN	Breast		Colorectal		Lung		Ovarian		Prostate
			n	%	n	%	n	%	n	%	n	%
	All patients	N50	2148	0.0510565	1804	0.0530417	2285	0.0652913	300	0.0549954	1831	0.0504588
		N51	3233	0.0768463	2820	0.0829144	3522	0.100637	479	0.0878093	2772	0.076391
		N52	2553	0.0606831	2233	0.0656552	2975	0.0850073	335	0.0614115	2036	0.0561082
		N53	4078	0.0969314	3362	0.0988504	4299	0.122839	533	0.0977085	3381	0.0931739
		N54	5042	0.119845	4039	0.118756	3809	0.108838	689	0.126306	4705	0.129661
		N55	3874	0.0920824	3088	0.0907942	2985	0.085293	522	0.095692	3206	0.0883512
		N56	4464	0.106106	3726	0.109553	3510	0.100294	594	0.108891	4175	0.115055
		N57	4133	0.0982387	3431	0.100879	2876	0.0821785	516	0.0945921	3648	0.100532
		N58	3660	0.0869958	3002	0.0882656	2682	0.0766351	454	0.0832264	3299	0.0909141
		N59	1702	0.0404554	1202	0.0353415	936	0.0267451	188	0.0344638	1304	0.0359357
		N60	2499	0.0593996	2049	0.0602452	1628	0.0465183	294	0.0538955	2292	0.0631631
		N61	4685	0.111359	3255	0.0957043	3490	0.0997228	551	0.101008	3638	0.100256
	Stage 1	N50	708	0.329609	265	0.146896	376	0.164551	99	0.33	617	0.336974
		N51	1302	0.402722	507	0.179787	500	0.141965	170	0.354906	1081	0.389971
		N52	1031	0.403839	360	0.161218	414	0.13916	112	0.334328	634	0.311395
		N53	1551	0.380333	548	0.162998	648	0.150733	146	0.273921	743	0.219757
		N54	2037	0.404006	684	0.169349	433	0.113678	217	0.314949	2041	0.433794
		N55	1559	0.402426	379	0.122733	344	0.115243	163	0.312261	684	0.21335
		N56	1727	0.386873	545	0.146269	436	0.124217	204	0.343434	1224	0.293174
		N57	1660	0.401645	503	0.146604	399	0.138734	176	0.341085	1225	0.3358
		N58	1230	0.336066	485	0.161559	327	0.121924	114	0.251101	1194	0.361928
		N59	542	0.318449	153	0.127288	136	0.145299	56	0.297872	287	0.220092
		N60	1011	0.404562	316	0.154222	184	0.113022	84	0.285714	671	0.292757
		N61	1394	0.297545	510	0.156682	439	0.125788	170	0.30853	1495	0.41094
	Stage 2	N50	841	0.391527	429	0.237805	198	0.0866521	23	0.0766667	283	0.15456
		N51	1179	0.364677	641	0.227305	302	0.0857467	26	0.0542797	313	0.112915
		N52	972	0.380729	540	0.241827	234	0.0786555	18	0.0537313	361	0.177308
		N53	1353	0.33178	832	0.247472	311	0.0723424	31	0.0581614	568	0.167998
		N54	1943	0.385363	1014	0.251052	270	0.0708847	27	0.0391872	872	0.185335
		N55	936	0.241611	761	0.246438	226	0.0757119	20	0.0383142	487	0.151903
		N56	1437	0.321909	897	0.240741	263	0.0749288	22	0.037037	847	0.202874
		N57	1527	0.369465	1007	0.2935	211	0.0733658	30	0.0581395	783	0.214638
		N58	1100	0.300546	714	0.237841	226	0.0842655	28	0.061674	464	0.140649
		N59	441	0.259107	265	0.220466	69	0.0737179	9	0.0478723	192	0.147239
		N60	887	0.354942	572	0.279161	117	0.0718673	7	0.0238095	621	0.270942
		N61	1532	0.327001	730	0.22427	213	0.0610315	35	0.0635209	478	0.131391
	Stage 3	N50	240	0.111732	569	0.31541	474	0.20744	99	0.33	330	0.180229
		N51	364	0.112589	790	0.280142	743	0.21096	147	0.306889	427	0.15404
		N52	255	0.0998825	600	0.268697	606	0.203697	98	0.292537	261	0.128193
		N53	326	0.0799411	895	0.266211	839	0.195162	183	0.34334	576	0.170364
		N54	361	0.0715986	1025	0.253776	849	0.222893	269	0.390421	663	0.140914
		N55	211	0.0544657	832	0.26943	531	0.177889	112	0.214559	276	0.0860886
		N56	293	0.0656362	1029	0.276167	690	0.196581	179	0.301347	667	0.15976
		N57	362	0.0875877	946	0.275721	570	0.198192	110	0.213178	723	0.198191
		N58	351	0.0959016	776	0.258494	556	0.207308	133	0.292952	543	0.164595
		N59	68	0.039953	309	0.257072	194	0.207265	47	0.25	122	0.0935583
		N60	236	0.0944378	589	0.287457	334	0.20516	45	0.153061	438	0.191099
		N61	516	0.110139	898	0.275883	626	0.17937	145	0.263158	599	0.164651
	Stage 4	N50	143	0.0665736	401	0.222284	1055	0.461707	42	0.14	291	0.15893
		N51	200	0.061862	603	0.21383	1725	0.489779	78	0.162839	489	0.176407
		N52	144	0.0564042	518	0.231975	1494	0.502185	12	0.0358209	449	0.22053
		N53	220	0.053948	689	0.204938	2027	0.471505	39	0.0731707	562	0.166223
		N54	276	0.0547402	885	0.219114	1911	0.501706	99	0.143687	812	0.172582
		N55	152	0.0392359	581	0.188148	1393	0.466667	85	0.162835	321	0.100125
		N56	200	0.0448029	894	0.239936	1713	0.488034	121	0.203704	647	0.15497
		N57	213	0.0515364	661	0.192655	1386	0.481919	122	0.236434	688	0.188596
		N58	231	0.0631148	716	0.238508	1396	0.520507	105	0.231278	545	0.165202
		N59	71	0.0417156	214	0.178037	401	0.428419	25	0.132979	139	0.106595
		N60	102	0.0408163	391	0.190825	788	0.484029	78	0.265306	352	0.153578
		N61	414	0.0883671	798	0.245161	1862	0.533524	123	0.22323	541	0.148708
	Unknown stage	N50	216	0.100559	140	0.0776053	182	0.0796499	37	0.123333	310	0.169306
		N51	188	0.0581503	279	0.0989362	252	0.0715503	58	0.121086	462	0.166667
		N52	151	0.0591461	215	0.096283	227	0.0763025	95	0.283582	331	0.162574
		N53	628	0.153997	398	0.118382	474	0.110258	134	0.251407	932	0.275658
		N54	425	0.0842919	431	0.10671	346	0.0908375	77	0.111756	317	0.0673751
		N55	1016	0.262261	535	0.173251	491	0.164489	142	0.272031	1438	0.448534
		N56	807	0.18078	361	0.0968867	408	0.116239	68	0.114478	790	0.189222
		N57	371	0.0897653	314	0.0915185	310	0.107789	78	0.151163	229	0.0627741
		N58	748	0.204372	311	0.103598	177	0.0659955	74	0.162996	553	0.167627
		N59	580	0.340776	261	0.217138	136	0.145299	51	0.271277	564	0.432515
		N60	263	0.105242	181	0.0883358	205	0.125921	80	0.272109	210	0.091623
		N61	829	0.176948	319	0.0980031	350	0.100287	78	0.141561	525	0.14431
