# Supplementary material for: Stage at diagnosis and early mortality from cancer in England
Source: Br J Cancer. 2015 Mar 3;112(Suppl 1):S108–15. doi: 10.1038/bjc.2015.49 (PMC4385983; doi:10.1038/bjc.2015.49)
Supplement: Supplementary Table 6 [file bjc201549x2.xls]

## Sheet: Table 6
			Breast			Colorectal			Lung			Ovarian			Prostate
			EMRR	95% CI	p	EMRR	95% CI	p	EMRR	95% CI	p	EMRR	95% CI	p	EMRR	95% CI	p
	Sex	Male				1	(Ref.)		1	(Ref.)
		Female				1.13447	1.08-1.19		0.866527	0.84-0.89
	Age	15-49	1	(Ref.)		1	(Ref.)		1	(Ref.)		1	(Ref.)		1	(Ref.)
		50-59	1.10174	0.80-1.51		1.09508	0.92-1.31		1.26654	1.13-1.42		0.742941	0.46-1.21		0.715831	0.24-2.10
		60-69	1.66996	1.26-2.22		1.41514	1.21-1.66		1.40862	1.26-1.57		1.38963	0.92-2.10		0.95128	0.34-2.65
		70-79	2.30892	1.76-3.03		1.96747	1.69-2.30		1.73753	1.56-1.94		1.71073	1.14-2.57		1.37375	0.50-3.81
		80-89	3.18982	2.43-4.18		3.46183	2.97-4.04		2.30493	2.07-2.57		5.43072	3.61-8.2		3.11348	1.12-8.62
		90-99	5.36067	3.69-7.80		5.08986	4.19-6.18		2.97361	2.59-3.41		6.99843	4.0-12.2		6.18928	2.20-17.4
	Income Deprivation	Least deprived	1	(Ref.)		1	(Ref.)		1	(Ref.)		1	(Ref.)		1	(Ref.)
		Quintile 2	1.15564	0.96-1.39		1.08021	1.00-1.16		1.0754	1.02-1.13		1.18335	0.99-1.41		1.01203	0.85-1.21
		Quintile 3	1.29513	1.08-1.56		1.12143	1.04-1.21		1.11807	1.07-1.17		1.19714	1.00-1.43		0.971244	0.81-1.17
		Quintile 4	1.56549	1.31-1.87		1.19199	1.10-1.29		1.14484	1.09-1.20		1.35961	1.14-1.63		1.12838	0.93-1.36
		Most Deprived	1.39042	1.15-1.69		1.37631	1.27-1.49		1.21893	1.16-1.28		1.45815	1.20-1.77		1.19722	0.98-1.46
	Strategic Clinical Network	N50	1.17082	0.87-1.57		1.12093	0.98-1.28		1.02707	0.96-1.10		1.29575	0.97-1.73		1.03934	0.77-1.41
		N51	0.924744	0.69-1.24		1	(Ref.)		1	(Ref.)		1.19063	0.92-1.54		0.865375	0.66-1.13
		N52	1.2385	0.92-1.66		1.12825	1.00-1.28		0.999276	0.94-1.06		1.41878	1.08-1.87		0.732583	0.54-0.99
		N53	1	(Ref.)		1.07081	0.96-1.20		0.930124	0.88-0.99		1	(Ref.)		0.94132	0.74-1.20
		N54	1.57952	1.24-2.01		1.12771	1.01-1.26		0.954288	0.90-1.01		1.13032	0.89-1.43		1	(Ref.)
		N55	1.01881	0.78-1.33		1.06452	0.95-1.19		0.930454	0.87-0.99		1.21075	0.95-1.55		0.90771	0.70-1.18
		N56	1.14154	0.89-1.47		0.958186	0.86-1.07		0.978294	0.92-1.04		1.025	0.80-1.31		0.733957	0.57-0.95
		N57	0.96075	0.73-1.26		1.08052	0.96-1.21		0.981696	0.92-1.05		1.00174	0.78-1.28		1.07382	0.85-1.35
		N58	0.837041	0.64-1.10		1.01018	0.90-1.14		1.11383	1.04-1.19		1.20386	0.93-1.55		0.886469	0.69-1.15
		N59	0.902631	0.63-1.28		0.846357	0.72-0.99		0.999329	0.91-1.10		0.744538	0.51-1.10		0.504253	0.30-0.86
		N60	1.80465	1.36-2.39		1.0851	0.95-1.24		0.98135	0.91-1.06		0.88108	0.66-1.17		0.953733	0.71-1.28
		N61	0.82174	0.64-1.05		0.869533	0.77-0.98		0.854025	0.80-0.91		0.953418	0.74-1.23		1.02455	0.79-1.32
	Recorded Stage	Stage 1	0.0029858	0.00-0.04		<0.001	-		0.0311063	0.01-0.08		0.0215526	0.01-0.06		0.0267501	0.00-1.03
		Stage 2	0.0144237	0.01-0.03		0.0322817	0.01-0.08		0.118962	0.06-0.22		0.332578	0.14-0.76		0.0940007	0.01-1.11
		Stage 3	0.056593	0.03-0.11		0.0807761	0.05-0.12		0.37676	0.29-0.49		0.176357	0.09-0.33		*	*
		Stage 4	1	(Ref.)		1	(Ref.)		1	(Ref.)		1	(Ref.)		1	(Ref.)
		Stage NK	0.142275	0.09-0.22		0.201423	0.13-0.30		0.596442	0.44-0.81		0.341168	0.19-0.61		0.293807	0.05-1.78
	Recorded stage × Age	1 × 50-59	*	*	0.529	*	*	<0.001	1.40331	0.50-3.94	<0.001	1.71882	0.41-7.25	<0.001	*	*	<0.001
		1 × 60-69	*	*		*	*		1.90288	0.73-4.98		1.84554	0.54-6.31		*	*
		1 × 70-79	*	*		*	*		2.35028	0.90-6.11		2.53415	0.73-8.83		*	*
		1 × 80-89	3.11611	0.10-95.6		*	*		3.75323	1.45-9.75		1.10719	0.22-5.53		*	*
		1 × 90-99	4.49395	0.04-494		*	*		4.15732	1.50-11.5		*	*		*	*
		2 × 50-59	1.10019	0.37-3.24		1.41467	0.53-3.80		1.04525	0.51-2.12		0.581579	0.15-2.28		*	*
		2 × 60-69	0.645562	0.19-2.15		1.51252	0.62-3.71		1.07568	0.56-2.08		0.550725	0.18-1.70		*	*
		2 × 70-79	0.225588	0.01-8.95		1.88832	0.79-4.52		1.33261	0.70-2.55		0.228252	0.05-1.12		*	*
		2 × 80-89	1.40402	0.45-4.38		1.96188	0.82-4.69		1.8237	0.95-3.50		0.473496	0.15-1.45		*	*
		2 × 90-99	2.39121	0.59-9.71		3.04204	1.20-7.71		2.64703	1.27-5.50		1.25637	0.20-7.86		2.85683	0.19-43.7
		3 × 50-59	1.89322	0.85-4.23		0.991154	0.59-1.67		0.884316	0.66-1.18		3.27446	1.51-7.11		*	*
		3 × 60-69	0.808281	0.32-2.02		1.21399	0.77-1.93		0.942966	0.72-1.24		2.09704	1.05-4.20		*	*
		3 × 70-79	1.281	0.57-2.89		1.64285	1.05-2.57		1.03367	0.79-1.35		3.54838	1.80-6.98		*	*
		3 × 80-89	1.52571	0.64-3.63		1.67933	1.07-2.62		1.18923	0.91-1.56		2.62028	1.33-5.17		*	*
		3 × 90-99	1.0662	0.16-7.01		2.42837	1.44-4.09		0.951522	0.68-1.34		9.96055	3.99-24.9		*	*
		NK × 50-59	1.19614	0.67-2.12		2.25191	1.37-3.69		1.12367	0.79-1.60		1.97527	0.91-4.28		0.687908	0.09-5.13
		NK × 60-69	1.14005	0.68-1.92		2.3954	1.54-3.73		1.29735	0.94-1.79		2.09207	1.09-4.01		0.607147	0.09-3.93
		NK × 70-79	1.55415	0.96-2.53		3.50461	2.30-5.33		1.33307	0.97-1.83		3.47786	1.85-6.53		0.966025	0.15-6.03
		NK × 80-89	1.61813	1.01-2.59		3.44706	2.28-5.21		1.52834	1.11-2.10		2.29586	1.23-4.29		1.59243	0.26-9.77
		NK × 90-99	1.4621	0.82-2.59		3.04834	1.97-4.72		1.96352	1.39-2.77		2.54196	1.17-5.53		2.69904	0.43-16.8
