# Supplementary material for: Stage at diagnosis and early mortality from cancer in England
Source: Br J Cancer. 2015 Mar 3;112(Suppl 1):S108–15. doi: 10.1038/bjc.2015.49 (PMC4385983; doi:10.1038/bjc.2015.49)
Supplement: Supplementary Table 7 [file bjc201549x3.xls]

## Sheet: Table 7
	CAS data - 1 year relative survival, not age standardised
	sex	Site	2011	2012
	Female	Breast	0.9634	0.9642
	Male	Colorectal	0.7855	0.7943
	Female	Colorectal	0.7448	0.7541
	Persons	Colon	-	0.748
	Male	Lung	0.3198	0.337
	Female	Lung	0.3668	0.3932
	Male	Prostate	0.9588	0.9661
	Male	Stomach	0.4503	0.449
	Female	Stomach	0.4032	0.4203
	Male	Oesophagus	0.4616	0.4438
	Female	Oesophagus	0.4087	0.4065
	Male	Pancreas	0.2002	0.1927
	Female	Pancreas	0.2055	0.1994
	ONS data
	sex	Site	2011		2013 (predicted)
	Female	Breast	0.963946		0.968
	Male	Colon	0.771396		0.773
	Female	Colon	0.730583		0.752
	Persons (derived by averaging)	Colon	0.751887		0.762962
	Male	Lung	0.316369		0.361
	Female	Lung	0.346639		0.422
	Male	Stomach	0.4594		0.464
	Female	Stomach	0.402441		0.451
	Male	Oesophagus	0.453681		0.446
	Female	Oesophagus	0.395884		0.448
	sex	Site	Difference CAS2011-ONS2011	Difference CAS2012-ONS2011	Difference CAS2012-ONS2013
	Female	Breast	-0.0005464	0.0002536	-0.0038
	Persons (by averaging)	Colon	-	-0.00388728	-0.0149618
	Male	Lung	0.0034314	0.0206314	-0.024
	Female	Lung	0.0201609	0.0465609	-0.0288
	Male	Stomach	-0.0091005	-0.0104005	-0.015
	Female	Stomach	0.0007585	0.0178585	-0.0307
	Male	Oesophagus	0.0079187	-0.0098813	-0.0022
	Female	Oesophagus	0.0128157	0.0106157	-0.0415
